# Supplementary material for: Short-Chain Fatty Acids (Except Hexanoic Acid) Lower NF-kB Transactivation, Which Rescues Inflammation-Induced Decreased Apolipoprotein A-I Transcription in HepG2 Cells
Source: Int J Mol Sci. 2020 Jul 18;21(14):5088. doi: 10.3390/ijms21145088 (PMC7404194; doi:10.3390/ijms21145088)
Supplement: Supplementary file 1 [file ijms-21-05088-s001.zip]

Archive with 1 entries (1 files):
- ijms-857276-supplementary.xlsx
