# Supplementary material for: Short-Chain Fatty Acids (Except Hexanoic Acid) Lower NF-kB Transactivation, Which Rescues Inflammation-Induced Decreased Apolipoprotein A-I Transcription in HepG2 Cells
Source: Int J Mol Sci. 2020 Jul 18;21(14):5088. doi: 10.3390/ijms21145088 (PMC7404194; doi:10.3390/ijms21145088)
Supplement: Supplementary file 1 [file ijms-21-05088-s001.zip › ijms-857276-supplementary.xlsx]

## Sheet: Sheet1
Supplementary Table 1		mRNA c-Jun				mRNA c-Fos
		Normal condition		Inflammatory condition		Normal condition		Inflammatory condition
SCFAs	mM	Fold change	SD	Fold change	SD	Fold change	SD	Fold change	SD
C4	0	1	0.87	0.93	0.11	1	0.25	0.94	0.55
	0.5	1.31	0.09	0.51	0.13	0.938076	0.0799733	0.933965	0.784363
	1	1.3	0.53	0.3	0.04	0.662315	0.30007	4.35962	1.87878
	2	1.8	0.39	1.54	0.11	1.23009	0.117267	8.60775	8.188
	3	6.93	2.58	4.36	2	4.44597	0.535304	28.4159	1.18628
	4	5.85	0.88	6.17	1.12	8.93916	0.953319	22.8221	2.15119
	5.5	8.03	2.5	6.38	0.98	17.1485	8.65653	43.455	n/a
	7	6.25	0.32	5.85	1.53	14.5666	0.478617	56.8623	n/a
C5	0	1	0.19	1.42	0.24	1	0.15	0.73	0.39
	0.5	1.34157	0.242678	1.56543	0.105304	0.846374	0.273539	0.576702	0.0565257
	1	1.18354	0.217913	0.847111	0.169418	2.30338	2.43242	0.523787	0.375631
	2	0.824252	0.243677	0.713155	0.024131	0.357651	0.0506651	0.33824	0.0993292
	3	1.77911	0.152542	2.35104	1.28284	3.25964	1.6847	0.336809	0.282998
	4	0.869483	0.182987	5.51669	0.95773	0.640116	0.53972	1.46113	0.543872
	5.5	5.86501	0.290361	10.7624	0.224434	3.43918	0.0731513	3.14532	0.523331
	7	8.86506	1.94126	12.3869	1.68318	3.32482	1.46064	5.58277	0.537939
C6	0	1	0.48	1.95	0.51	1	0.24	1.92	1.14
	0.5	1.04923	0.118029	2.27443	0.851479	0.865811	0.15382	3.24327	0.00429198
	1	1.08416	0.19099	2.71339	0.799628	0.488177	0.110738	1.52285	0.89867
	2	1.46145	0.283012	2.56361	0.592849	0.733546	0.406439	1.55421	0.717524
	3	1.57815	0.65542	3.85394	0.46224	0.619611	0.311585	0.840491	0.253594
	4	2.36949	0.113537	3.97851	0.283191	0.360325	0.104631	0.619256	0.102032
	5.5	2.76679	0.643267	5.51779	0.313545	0.48843	0.260508	0.715281	0.146813
	7	4.01658	0.834624	4.64697	1.14003	0.326183	0.075766	0.545876	0.0473636
